# Supplementary material for: Effect of a Single and Triple Dose of Levamisole on Hematological Parameters in Controlled Inflammation Model
Source: Animals (Basel). 2022 Aug 17;12(16):2110. doi: 10.3390/ani12162110 (PMC9404755; doi:10.3390/ani12162110)
Supplement: Supplementary file 1 [file animals-12-02110-s001.zip]

Archive with 1 entries (1 files):
- animals-1802468-supplementary.pdf
